# Supplementary material for: Macrophage subsets exhibit distinct E. coli-LPS tolerisable cytokines associated with the negative regulators, IRAK-M and Tollip
Source: PLoS One. 2019 May 23;14(5):e0214681. doi: 10.1371/journal.pone.0214681 (PMC6533032; doi:10.1371/journal.pone.0214681)
Supplement: S1 Dataset — (XLSX) [file pone.0214681.s001.xlsx]

## Sheet: Sheet1
paper's results
Figure 1		E.coli K12 LPS induces a similar pro-inflammatory cytokine profile in M1 and M2 macrophage subsets
													Note
			M1				M2							All cytokine protein secretion data is presented in pg/ml. The lower level of detection of the ELISAs used
			M1		M1 + LPS		M2		M2 + LPS					was 7 pg/ml. As such, any data points recorded as 7 pg/ml or lower, were assumed as no detection
			Mean	SD	Mean	SD	Mean	SD	Mean	SD				and were recorded at 7 pg/ml, as no assumptions of data could be made at points below that covered
mRNA	Fig 1a	TNFα	0.317024	0.134431	5.32598	1.1698	0.172107	0	2.9721	1				by the standard curve.
	Fig 1b	IL-6	0.358686	0.183998	37.662	1.79657	0.63562	0.0647711	44.5968	9.75302				As such, data points recorded as 7 +/- 0 may be recorded for such non-detection.
Protein	Fig 1c	TNFα	12	1	3095.89	139	7	0	1711	82
	Fig 1d	IL-6	7	0	254	31	7	0	90	17
Figure 2		E.coli K12 LPS induces macrophage subset-specific secreted IL-10 and endogenous IL-10 activity
			M1				M2
			M1		M1 + LPS		M2		M2 + LPS
			Mean	SD	Mean	SD	Mean	SD	Mean	SD
mRNA	Fig 2a	IL-10	0.687318	0	1.78981	0.2	3.10055	0.5	5.65336	1
Protein	Fig 2b	IL-10	50	3.4	217	10	0	0	27	12
			Macro + IC		Macro + anti-IL-10		Macro + IC + LPS		Macro + anti-IL-10 + LPS
			Mean	SD	Mean	SD	Mean	SD	Mean	SD
TNFa	Fig 2c	M1s	2392	58	3179	34	7386	266	6919	203
TNFa	Fig 2d	M2s	7	0	7	0	792	56	1317	2
Figure 3		E.coli K12 LPS differentially suppresses macrophage subset cytokine secretion and gene expression												Supplementary Fig 1		Short-term pre-treatment with E.coli K12-LPS differentially suppresses macrophage subset cytokines
																		Gene expression (RQ)
mRNA - gene expression
		M1				M2										M1				M2
		24h -/-	24h +/-	24h -/+	24h +/+	24h -/-	24h +/-	24h -/+	24h +/+							4h -/-	4h +/-	4h -/+	4h +/+	4h -/-	4h +/-	4h -/+	4h +/+
TNFα	RQ	0.199223	0.923651	4.34995	1.76531	0.253603	0.837187	4.46513	0.216184					TNFα	RQ	0.317024	0.553237	5.32598	2.13772	0.172107	0.950395	2.9721	0.325862
	SD	0.0340374	0.00893415	0.272405	0.0905306	0.0543072	0.294882	1.01639	0.305336						SD	0.134431	0.0322056	1.1698	0.325084	0.0234271	0.04132	1.43017	0.186251
IL-6	RQ	0.358686	11.3904	37.662	2.01776	0.63562	16.7052	44.5968	49.8111					IL-6	RQ	0.417728	1.2453	13.7937	12.8109	1.20537	0.226873	2.54825	3.2496
	SD	0.183998	0.645429	1.79657	0.177452	0.0647711	2.62275	9.75302	8.78785						SD	0.0367372	0.832386	8.33204	1.12666	0.286834	0.0524472	0.762818	0.325264
IL-10	RQ	0.337369	0.958187	1.20739	2.06622	2.80753	11.0117	5.43673	16.1058					IL-10	RQ	0.687318	0.815442	1.78981	3.82648	3.10055	11.1416	5.65336	11.7546
	SD	0.241044	0.404036	0.945509	0.149003	1.36719	1.20797	3.43031	9.82609						SD	0.00767217	0.0323317	0.198225	0.269027	0.483612	0.324787	0.831742	0.213456
																		Cytokine secretion (pg/ml)
Cytokine secretion																M1				M2
		24h -/-	24h +/-	24h -/+	24h +/+	24h -/-	24h +/-	24h -/+	24h +/+							4h -/-	4h +/-	4h -/+	4h +/+	4h -/-	4h +/-	4h -/+	4h +/+
TNFα	R	22.5	67	7655.5	562	3.88889	36.9583	3365.61	61.3333					TNFα	R	14	1159.83	6464.5	2548.33	3.88889	54	3911.08	103
	SD	3.90882	24.4301	362.308	161.691	0.219407	3.55091	308.823	47.563						SD	0	148.974	31.5963	108.895	0.219407	18.2412	64.2235	9.77205
IL-6	R	3.33333	5.66667	182.833	15.3333	2.33333	7	42.1667	36.1667					IL-6	R	2.33333	130.833	184	204.5	2.33333	14.5	24.5	42.6667
	SD	1.14394	0.752253	25.182	4.42249	1.31644	1.14007	4.52623	7.382						SD	1.31644	26.0588	27.1106	13.6809	1.31644	2.98985	3.94933	5.25316
IL-10	R	7	57.25	209.333	93.3333	7	20.1	26.8333	31.4833					IL-10	R	7	178.25	289.5	235.25	7	24.75	25.5	72
	SD	0	10.4103	42.3333	14.4444	2.40866	5.63383	0.136083	1.51667						SD	0	0.204124	34.9297	3.87836	7	11.2268	0.204124	19.1877
Figure 4		E.coli K12 LPS tolerisation of macrophage subsets is independent of a down-regulation in TLR4 protein												Supplementary Fig 2		Short-term pre-treatment E.coli K12-LPS tolerisation of macrophage subsets differentially regulates IRAK-M, Tollip and TLR4 expression
		24h -/-	24h +/-	24h -/+	24h +/+	24h -/-	24h +/-	24h -/+	24h +/+							M1				M2
TLR4	RQ	2.94025	5.6419	20.4474	4.63433	12	10	9	5							4h -/-	4h +/-	4h -/+	4h +/+	4h -/-	4h +/-	4h -/+	4h +/+
	SD	0.687	1.1	0	0.9566	3.9	0	1.1	1.25					TLR4	RQ	8.25298	2.71993	9.80604	3.74294	6	2	3	9
															SD	0	0	1	2.4	0.225	0.96	1.9	3.3
	peak density
		Sample	TLR4	GAPDH	Ratio
	M1-like	-/-	2578.1	23359.2	0.110368	0.11
		+/-	5506.05	19967.6	0.275749	0.28
		-/+	6558.88	17935.2	0.3657	0.37
		+/+	7512	18047	0.416246	0.42
	M2-like	-/-	5844.05	20356.7	0.287083	0.29
		+/-	3254.98	17033.5	0.191093	0.19
		-/+	5806.69	14810	0.39208	0.39
		+/+	6791.98	22130.9	0.306901	0.31
Figure 5		Endotoxin tolerisation of macrophage subsets differentially regulates IRAK-M and Tollip
		M1				M2										M1				M2
		24h -/-	24h +/-	24h -/+	24h +/+	24h -/-	24h +/-	24h -/+	24h +/+							4h -/-	4h +/-	4h -/+	4h +/+	4h -/-	4h +/-	4h -/+	4h +/+
IRAK-M	RQ	6.33241	10.0297	8.59099	38.5491	4.71776	1.54084	2.01624	8					IRAK-M	RQ	9.38511	5.69807	10.7089	28.8457	1.87481	1.49007	2.74931	2.61495
	SD	0	0.386018	2.61752	3.9471	0.484539	0.168033	0.096023	2						SD	0.599781	0.0494999	0.426128	4.41414	0.268039	0.25878	0.11536	0.00290229
															P value			*	0.0374571			ns	0.25
TOLLIP	RQ	7.75916	7.71122	18.1666	44.8432	0.70563	0.594728	0.12127	0.440796					TOLLIP	RQ	1.32918	4.01459	11.985	28.9545	1.15453	1.54602	2.59405	0.982908
	SD	2.34473	0.338326	2.81961	0.170357	0.327188	0.0150319	0.0172343	0.048471						SD	1.32139	2.76501	4.52725	3.09758	0.216104	0.306855	0.672223	0.252845
															P value			*	0.019585			**	0.00854019
	peak density
		Sample	IRAK-M	GAPDH				Sample	TOLLIP	GAPDH
	M1-like	-/-	11100.1	22108.5	0.502075		M1- Like	-/-	2069.3	31051	0.0666421
		+/-	25726.3	20699.3	1.24286			+/-	3178.13	218469	0.0145473
		-/+	21361.5	20845.3	1.02476			-/+	7598.43	45501.2	0.166994
		+/+	20254.9	23375.3	0.866508			+/+	12761.3	39634.6	0.321973
	M2-like	-/-	12827.4	29572.6	0.433759		M2-Like	-/-	3817.98	42769.2	0.0892695
		+/-	6839.4	28639.9	0.238807			+/-	3786.79	48816.1	0.0775725
		-/+	9972.79	26865.2	0.371216			-/+	2386.96	39117.4	0.0610205
		+/+	27015.3	27431.7	0.984819			+/+	2950.5	218469	0.0135053
Further Experiments			Replicate experiments that add to the stated experimental n - number.									Further Experiments		Replicate experiments that add to the stated experimental n - number.
Figure 2		E.coli K12 LPS induces macrophage subset-specific secreted IL-10 and endogenous IL-10 activity										Figure 3		E.coli K12 LPS differentially suppresses macrophage subset cytokine secretion and gene expression
			M1				M2					Cytokine secretion	M1				M2
			M1		M1 + LPS		M2		M2 + LPS				24h -/-	24h +/-	24h -/+	24h +/+	24h -/-	24h +/-	24h -/+	24h +/+
			IC	anti-IL-10	IC	anti-IL-10	IC	anti-IL-10	IC	anti-IL-10		TNF-alpha	991	1398	6779	7	7	7	1271	336
Protein	Fig 2c&d	TNFa	2496	3221	6861	7322	7	35	920	1314			1133	1414	8061	68	7	7	850	264
			2294	3137	7723	6759	7	23	839	1319			817	1936	8420	7	7	7	1512	281
			2385	2887	7574	6675	7	31	880
			2564									IL-6	5	3	58	3	2	1	8	9
			2657										5	3	70	5	2	5	10	7
			2623										4	4	78	5	2	5	13	7
Protein	Fig 2c&d	TNFa	14035	15503	8811	6318	7	357	2511	3045					86
			15388	16068	14763	13027	7	110	2679	3165					58
			15539	14605	16742	22532	7	108	2338	2841					71
												IL-10	7	40	70	37	11	9	21	30
													7	24	75	36	4	9	15	27
													7	28	71	48	0	2	26	29
Figure 4		E.coli K12 LPS tolerisation of macrophage subsets is independent of a down-regulation in TLR4 protein
		24h -/-	24h +/-	24h -/+	24h +/+	24h -/-	24h +/-	24h -/+	24h +/+			TNF-alpha	133	53	3660	7	7	58	3859	63
TLR4	RQ	1	2.5	5.5	2.3	6	0.9	27	2				282	71	3660	7	19	64	3814	72
	SD	0.1	0.2	2.5	0.2	2	0.1	5	0.1				226	110	3707	12	7	195	3720	44
												TNF-alpha	378	951	10268	2001	450	819	6169	1388
													535	1158	9997	2769	300	531	6478	1238
Figure 5		Endotoxin tolerisation of macrophage subsets differentially regulates IRAK-M and Tollip											1174	458	8983	1994	300	169	6096	826
		M1				M2
		24h -/-	24h +/-	24h -/+	24h +/+	24h -/-	24h +/-	24h -/+	24h +/+			TNF-alpha	28	7	3408	885	163	7	14184	788		M2 results not adjusted for
IRAK-M	RQ	4	7.6	6	32	0.9	11	2	23				20	7	4850	1219	114	7	21319	387		stanndardised cell count of
	SD	0.1	0.9	0.7	8	0.1	1	0.2	6				20	7	5888	1073	162	7	11500	642		10E+6 cells.
TOLLIP	RQ	1.2	2.6	0.9	3	4.2	5	3.9	2.4			IL-6	7	0 (7)	52	0 (7)	0	4	16	10
	SD	0.2	0.1	0.1	0.3	0.327188	0.05	0.4	0.2				7	0 (7)	59	2 (7)	0	2	17	13
													7	1 (7)	43	2 (7)	3	0	17	12
												IL-10	7	7	265	134	24	24	34	34
Figure 1		E.coli K12 LPS induces a similar pro-inflammatory cytokine profile in M1 and M2 macrophage subsets											7	7	184	111	22	27	32	24
													7	7		141	24	27	33	23
			M1				M2
			M1		M1 + LPS		M2		M2 + LPS			TNF-alpha	1229	1333	3976	1566	7	60	3819	203
			Mean	SD	Mean	SD	Mean	SD	Mean	SD			1240	1532	3531	1606	7	57	4509	279
mRNA	Fig 1a	TNFα	1	0.1	10	2	2	0.15	26	7			1192	1422	3267	1537	7	86	5383	233
		TNFα	1.9	0.5	9	1.5	0.9	0.1	15	3
												TNF-alpha	7	60	4019	330	7	7	8254	452
													24	60	4423	583	7	7	8524	465
													7	68	4133	505	7	7	8044	557
Protein	Fig 1c	TNFα	300	10	3000	50	210	5	4800	220
		TNFα	320	20	9000	100	50	5	8100	250		IL-10	7	122	324	94	7	199	310	275
		TNFa	7	0	2950	300	7	0	1450	600			7	58	255	92	7	65	259	303
	Fig 1d	IL-6	7	0	32	2	7	0	51	4			7	31	261	92	7	7
		IL-6	7	0	24	4	15	5	25	5
		IL-6	7	0	110	20	7	0	140	15		IL-6	7	7	57	7
													7	7	63	7
													7	7	67	7
Protein	Fig 1c	TNFa	M1				M2
			Unstim	923	776	823	Unstim	19	40	157		IL-6	7	7	110	12	7	7	25	20
			LPS	7194	6682	6626	LPS	1984	1843	1979			7	7	122	7	7	7	28	22
													7	7	107	7	7	7	23	21
Protein	Fig 1c	TNFa	M1				M2
			Unstim	3706	4213	3983	Unstim	7	7	7		IL-6	7	2	252	41	7	9	53	52
			LPS	7353	7289	6863	LPS	582	557	596			7	4	283	29	7	7	53	45
													7	20	257	23	7	12	48	57
Protein	Fig 1c	TNFa	M1				M2
			Unstim	2564	2657	2623	Unstim	7	76	126					M1				M2
			LPS	4567	3569	6045	LPS	632	593	546					M1		M1 + LPS		M2		M2 + LPS
															Mean	SD	Mean	SD	Mean	SD	Mean	SD
Protein	Fig 1c	TNFa	M1				M2					mRNA	Fig 1a	TNFα	0.2	0.05	4.5	0.2	0.3	0.1	4.7	0.8
			Unstim	7	7	7	Unstim	7	7	7
			LPS	873	786	856	LPS	117	122	105					M1				M2
															M1		M1 + LPS		M2		M2 + LPS
															Mean	SD	Mean	SD	Mean	SD	Mean	SD
Protein	Fig 2b	IL-10	M1				M2					mRNA	Fig 1b	IL-6	0.7	0.05	38	2	1	0.1	46	8
			Unstim	30	21	26	Unstim	7	7	7
			LPS	33	38	39	LPS	25	13	10					M1				M2
															M1		M1 + LPS		M2		M2 + LPS
Protein	Fig 2b	IL-10	M1				M2								Mean	SD	Mean	SD	Mean	SD	Mean	SD
			Unstim	7	7	7	Unstim	24	27	27		mRNA	Fig 2a	IL-10	0.8	0.1	2	0.3	3	0.35	6	4.5
			LPS	139	111	141	LPS	34	32	33
Protein	Fig 2b	IL-10	M1				M2
			Unstim	7	7	7	Unstim	7	7	7
			LPS	324	255	261	LPS	310	259			Figure 3		E.coli K12 LPS differentially suppresses macrophage subset cytokine secretion and gene expression
												Fig 3e
Protein	Fig 2b	IL-10	M1				M2					mRNA	gene expression	M1				M2
			Unstim	7	7	7	Unstim	11	7	7				24h -/-	24h +/-	24h -/+	24h +/+	24h -/-	24h +/-	24h -/+	24h +/+
			LPS	70	75	71	LPS	21	15	26		IL-10	Mean	5	1	1.5	2	2.5	11	5	17
													SD	0.1	0.2	1	0.1	2.5	1.5	4.5	13
			M1				M2
			M1		M1 + LPS		M2		M2 + LPS			Figure 3		E.coli K12 LPS differentially suppresses macrophage subset cytokine secretion and gene expression
			Mean	SD	Mean	SD	Mean	SD	Mean	SD		Fig 3e
Protein	Fig 2b	IL-10	35	15	235	20	7	0	25	10		mRNA	gene expression	M1				M2
														24h -/-	24h +/-	24h -/+	24h +/+	24h -/-	24h +/-	24h -/+	24h +/+
												IL-10	Mean	0.3	1.2	0.95	2.1	3	6	11.5	17
													SD	0.2	0.9	0.45	0.1	1.5	2	1	9
Figure 5		Endotoxin tolerisation of macrophage subsets differentially regulates IRAK-M and Tollip
	peak density
		Sample	IRAK-M	GAPDH
	M1-like	-/-	18329.8	20652.3	0.887541
		+/-	22477.8	18926.4	1.18765
		-/+	22930.8	19877.2	1.15363
		+/+	15249.4	27346.5	0.557637
	M2-like	-/-	10745.8	17100.5	0.62839
		+/-	6262.45	23611.2	0.265232
		-/+	7873.78	16022.7	0.491414
		+/+	29699.3	26506.9	1.12044
